# Supplementary material for: Overdiagnosis Due to Screening Mammography for Breast Cancer among Women Aged 40 Years and Over: A Systematic Review and Meta-Analysis
Source: J Pers Med. 2023 Mar 14;13(3):523. doi: 10.3390/jpm13030523 (PMC10051653; doi:10.3390/jpm13030523)
Supplement: Supplementary file 1 [file jpm-13-00523-s001.zip]

Archive with 1 entries (1 files):
- jpm-2159808-supplementary.pdf
